# Supplementary material for: Identification of Potent Inhibitors Targeting EGFR and HER3 for Effective Treatment of Chemoresistance in Non-Small Cell Lung Cancer
Source: Molecules. 2023 Jun 19;28(12):4850. doi: 10.3390/molecules28124850 (PMC10304665; doi:10.3390/molecules28124850)
Supplement: Supplementary file 1 [file molecules-28-04850-s001.zip]

Archive with 1 entries (1 files):
- molecules-2420447-supplementary.pdf
